# Supplementary material for: IL-21/IL-21R Promotes the Pro-Inflammatory Effects of Macrophages during C. muridarum Respiratory Infection
Source: Int J Mol Sci. 2023 Aug 8;24(16):12557. doi: 10.3390/ijms241612557 (PMC10454239; doi:10.3390/ijms241612557)
Supplement: Supplementary file 1 [file ijms-24-12557-s001.zip]

Archive with 1 entries (1 files):
- ijms-2528197-supplementary.pdf
